# Supplementary material for: Here Puppy, Chew on This: Short-Term Provision of Toys Does Not Improve Welfare in Companion Dogs
Source: Animals (Basel). 2023 Oct 27;13(21):3340. doi: 10.3390/ani13213340 (PMC10648485; doi:10.3390/ani13213340)
Supplement: Supplementary file 1 [file animals-13-03340-s001.zip]

Archive with 2 entries (2 files):
- Supplementary Materials File S1.pdf
- Supplementary Materials Table S1.pdf
